# Supplementary material for: Information Behaviour and Knowledge of Patients Before Radical Prostatectomy
Source: Cancers (Basel). 2025 Jan 17;17(2):300. doi: 10.3390/cancers17020300 (PMC11764233; doi:10.3390/cancers17020300)
Supplement: Supplementary file 1 [file cancers-17-00300-s001.zip]

Archive with 1 entries (1 files):
- cancers-3390530-supplementary.pdf
